# Supplementary material for: Dynamic Analysis of Gene Expression and Genome-wide Transcription Factor Binding during Lineage Specification of Multipotent Progenitors
Source: Cell Stem Cell. 2013 Dec 5;13(6):754–68. doi: 10.1016/j.stem.2013.09.003 (PMC3878573; doi:10.1016/j.stem.2013.09.003)
Supplement: Table S1. Enrichments of ChIP-Seq Target Genes within Erythroid and Neutrophil Gene Expression Clusters, Related to Figure 5 — False discovery rates (FDRs) are given for enrichments of target genes identified in each ChIP-seq experiment within gene expression clusters derived by k-means clustering of erythroid and neutrophil differentiation time courses. FDRs of <0.05 are regarded as significant and are highlighted. [file mmc2.xlsx]

## Sheet: Enriched_Depleated_FDRs_IPvClus
	Denotes enrichment of an IP within a cluster; FDR(p) <0.05
	Denotes depletion of an IP within a cluster; FDR(1-p) <0.05
	Enrichment	Depletion	Enrichment	Depletion	Enrichment	Depletion	Enrichment	Depletion	Enrichment	Depletion	Enrichment	Depletion	Enrichment	Depletion	Enrichment	Depletion			Enrichment	Depletion	Enrichment	Depletion	Enrichment	Depletion	Enrichment	Depletion	Enrichment	Depletion	Enrichment	Depletion	Enrichment	Depletion	Enrichment	Depletion
Erythroid cluster	Gata1MP FDR(p)	Gata1MP FDR(1-p)	Gata2MP FDR(p)	Gata2MP FDR(1-p)	Pu1MP FDR(p)	Pu1MP FDR(1-p)	Gata1E FDR(p)	Gata1E FDR(1-p)	Gata2E FDR(p)	Gata2E FDR(1-p)	Pu1E FDR(p)	Pu1E FDR(1-p)	Gata2N FDR(p)	Gata2N FDR(1-p)	Pu1N FDR(p)	Pu1N FDR(1-p)		Neutrophil cluster	Gata1MP FDR(p)	Gata1MP FDR(1-p)	Gata2MP FDR(p)	Gata2MP FDR(1-p)	Pu1MP FDR(p)	Pu1MP FDR(1-p)	Gata1E FDR(p)	Gata1E FDR(1-p)	Gata2E FDR(p)	Gata2E FDR(1-p)	Pu1E FDR(p)	Pu1E FDR(1-p)	Gata2N FDR(p)	Gata2N FDR(1-p)	Pu1N FDR(p)	Pu1N FDR(1-p)
1	0.922	0.994	0.994	0.135	0.996	0.06	1	0.03	0.984	0.682	0.998	0.03	0.99	0.18	0.998	0.12		1	0.864	0.989	1	0	1	0.053	0.15	0.993	0.973	0.385	1	0	1	0	1	0.03
2	0.944	0.994	0.994	0.859	0.808	1	1	0.055	0.993	0.21	0.819	0.994	0.99	0.459	0.861	0.996		2	0.767	0.989	1	0.201	1	0.01	0.978	0.26	0.973	0.385	1	0.024	1	0.3	1	0.03
3	0.794	0.994	0.18	0.986	0	1	1	0.28	0.952	0.964	0.18	0.994	0.09	0.997	0.12	0.996		3	0.956	0.707	1	0.18	1	0.287	0.978	0.471	0.857	0.994	1	0.519	1	0.3	1	0.316
4	0.794	0.994	0.739	0.986	0.996	0.24	1	0.047	0.984	0.78	0.998	0.381	0.678	0.997	0.998	0.225		4	0.3	0.989	0.052	1	0.633	1	0.787	0.993	0.771	0.994	0.251	1	0.387	1	0.802	1
5	0.807	0.994	0.994	0.667	0.996	0.437	1	0.628	0.993	0.285	0.998	0.105	0.99	0.48	0.998	0.6		5	0.3	0.989	0.662	1	0.935	1	0.787	0.993	0.633	0.994	1	0.315	0.802	1	1	0.78
6	0.533	0.994	0.994	0.859	0.742	1	1	0.409	0.814	0.964	0.819	0.994	0.943	0.981	0.592	0.996		6	0.442	0.989	0.874	1	0.292	1	0.978	0.695	0.771	0.994	0.077	1	0.525	1	0.337	1
7	0.456	0.994	0.994	0.851	0.996	0.351	0	1	0.72	0.99	0.945	0.994	0.99	0.42	0.998	0.23		7	0.3	0.989	0.04	1	0.12	1	0.15	0.993	0.276	0.994	0.015	1	0.072	1	0.249	1
8	0.614	0.994	0.994	0.708	0.996	0.681	0.487	1	0.814	0.964	0.961	0.981	0.99	0.49	0.88	0.996		8	0.956	0.651	1	0	1	0	0.978	0.26	0.994	0.18	1	0	1	0.015	1	0
9	0.315	0.994	0.252	0.986	0.18	1	1	0.129	0.814	0.964	0.3	0.994	0.21	0.997	0.3	0.996		9	0.956	0.651	1	0.04	1	0	0.978	0.51	0.973	0.385	1	0	1	0.08	1	0.03
10	0.315	0.994	0.313	0.986	0.18	1	1	0	0.984	0.78	0.2	0.994	0.17	0.997	0.3	0.996		10	0.442	0.989	0.977	0.952	1	0.747	0.34	0.993	0.276	0.994	1	0.457	0.797	1	1	0.882
11	0.533	0.994	0.313	0.986	0.14	1	0.768	1	0.814	0.964	0.343	0.994	0.703	0.997	0.3	0.996		11	0.654	0.989	0.662	1	0.821	1	0.34	0.993	0.671	0.994	1	0.315	1	0.685	1	0.316
12	0.807	0.994	0.18	0.986	0.667	1	1	0.745	0.814	0.964	0.18	0.994	0.21	0.997	0.771	0.996		12	0.956	0.707	0.425	1	0.468	1	0.482	0.993	0.973	0.817	0.204	1	1	0.611	0.498	1
13	0.959	0.61	0.994	0.563	0.996	0.905	1	0.03	0.984	0.682	0.998	0.458	0.99	0.198	0.998	0.852		13	0.485	0.989	0	1	0.03	1	0.457	0.993	0.18	0.994	0	1	0.015	1	0.01	1
14	0.807	0.994	0.504	0.986	0.75	1	0	1	0.814	0.964	0.638	0.994	0.567	0.997	0.776	0.996		14	0.499	0.989	0.294	1	0.468	1	0.592	0.993	0.633	0.994	0.025	1	0.142	1	0.655	1
15	0.959	0.61	0.994	0.228	0.996	0.77	1	0.662	0.993	0.285	0.998	0.105	0.99	0.459	0.592	0.996		15	0.442	0.989	0.874	1	0.866	1	0.978	0.594	0.771	0.994	0.554	1	1	0.611	0.802	1
16	0.533	0.994	0.252	0.986	0.667	1	0	1	0.08	0.998	0.225	0.994	0.09	0.997	0.4	0.996		16	0.3	0.989	0.04	1	0.096	1	0.457	0.993	0.36	0.994	0	1	0.072	1	0.09	1
17	0.959	0.61	0.313	0.986	0.12	1	1	0.023	0.984	0.682	0.54	0.994	0.832	0.997	0.3	0.996		17	0.956	0.651	0.99	0.843	0.821	1	0.482	0.993	0.635	0.994	1	0.65	1	0.611	1	0.836
18	0.807	0.994	0.994	0.934	0.75	1	1	0.034	0.984	0.682	0.264	0.994	0.99	0.42	0.592	0.996		18	0.341	0.989	0.99	0.922	0.735	1	0.457	0.993	0.959	0.99	1	0.711	1	0.72	1	0.21
19	0.315	0.994	0.26	0.986	0.75	1	1	0.193	0.814	0.981	0.819	0.994	0.567	0.997	0.993	0.9		19	0.956	0.651	0.185	1	0.067	1	0.978	0.26	0.813	0.994	0.024	1	0	1	0.01	1
20	0.807	0.994	0.739	0.986	0.669	1	0.487	1	0.09	0.998	0.819	0.994	0.703	0.997	0.592	0.996		20	0.956	0.651	0.662	1	0.821	1	0.34	0.993	0.609	0.994	0.385	1	0.363	1	0.71	1
21	0.18	0.994	0.18	0.986	0.54	1	0.02	1	0.06	0.998	0.454	0.994	0.253	0.997	0.592	0.996		21	0.485	0.989	0.294	1	0.821	1	0.482	0.993	0.276	0.994	1	0.731	0.02	1	0.802	1
22	0.807	0.994	0.505	0.986	0.18	1	0.454	1	0.72	0.99	0.503	0.994	0.51	0.997	0.6	0.996		22	0.956	0.651	1	0.578	1	0.564	0.634	0.993	0.973	0.385	1	0.12	1	0.42	1	0.338
23	0.807	0.994	0.994	0.135	0.996	0.312	1	0.055	0.984	0.682	0.998	0.105	0.99	0.18	0.998	0.23		23	0.864	0.989	1	0.18	1	0.16	0.978	0.471	0.671	0.994	1	0	1	0.3	1	0.144
24	0.982	0.54	0.994	0.231	0.996	0.437	1	0.055	0.984	0.682	0.998	0.467	0.99	0.198	0.998	0.6		24	0.341	0.989	0.294	1	0.24	1	0.34	0.993	0.633	0.994	0.14	1	0.14	1	0.498	1
25	0.612	0.994	0.56	0.986	0.761	1	0.012	1	0.08	0.998	0.909	0.994	0.21	0.997	0.993	0.9		25	0.954	0.989	1	0.18	1	0.066	0.978	0.39	0.973	0.385	1	0.034	1	0.263	1	0.26
26	0.959	0.61	0.994	0.228	0.996	0.06	0	1	0.814	0.964	0.998	0.03	0.99	0.198	0.998	0.2		26	0.644	0.989	0.968	0.967	1	0.266	0.553	0.993	0.72	0.994	1	0.03	0.896	1	1	0.197
27	0.807	0.994	0.994	0.18	0.996	0.06	1	0.024	0.993	0.285	0.998	0.105	0.99	0.34	0.998	0.06		27	0.12	0.996	0.294	1	0	1	0.978	0.695	0.633	0.994	0	1	0.233	1	0	1
28	0.533	0.994	0.994	0.859	0.761	1	1	0	0.984	0.682	0.819	0.994	0.796	0.997	0.776	0.996		28	0.341	0.989	0.084	1	0.04	1	0.482	0.993	0.276	0.994	0.14	1	0.141	1	0.096	1
29	0.807	0.994	0.994	0.231	0.996	0.351	1	0.01	0.984	0.78	0.909	0.994	0.943	0.981	0.998	0.6		29	0.956	0.651	0.662	1	0.996	0.922	0.978	0.353	0.767	0.994	1	0.197	0.628	1	0.215	1
30	0.959	0.61	0.884	0.986	0.996	0.687	0.775	1	0.814	0.964	0.815	0.994	0.431	0.997	0.861	0.996		30	0.695	0.989	0.99	0.843	1	0.287	0.978	0.594	0.973	0.574	1	0.315	1	0.75	1	0.18
