# Supplementary material for: Dynamic Analysis of Gene Expression and Genome-wide Transcription Factor Binding during Lineage Specification of Multipotent Progenitors
Source: Cell Stem Cell. 2013 Dec 5;13(6):754–68. doi: 10.1016/j.stem.2013.09.003 (PMC3878573; doi:10.1016/j.stem.2013.09.003)
Supplement: Table S2. GATA2 MP Peaks Subdivided by Additional Binding Behaviors Are Associated with Particular Gene Expression Clusters, Related to Figure 5 — Peaks bound by GATA2 in MP cells were subdivided according to their binding in a second ChIP-seq experiment before enrichment analysis of the linked genes versus gene expression clusters derived by k-means clustering of erythroid and neutrophil differentiation time courses. FDRs of enrichments are given; FDRs of <0.05 are regarded as significant and are highlighted. [file mmc3.xlsx]

## Sheet: Gata2MP_Split_on_IP_Enriched_De
	Denotes enrichment of an IP within a cluster; FDR(p) <0.05
	Denotes depletion of an IP within a cluster; FDR(1-p) <0.05
	Enrichment	Depletion	Enrichment	Depletion	Enrichment	Depletion	Enrichment	Depletion	Enrichment	Depletion	Enrichment	Depletion	Enrichment	Depletion				Enrichment	Depletion	Enrichment	Depletion	Enrichment	Depletion	Enrichment	Depletion	Enrichment	Depletion	Enrichment	Depletion	Enrichment	Depletion
Erythroid cluster	Gata1MP FDR(p)	Gata1MP FDR(1-p)	Pu1MP FDR(p)	Pu1MP FDR(1-p)	Gata1E FDR(p)	Gata1E FDR(1-p)	Gata2E FDR(p)	Gata2E FDR(1-p)	Pu1E FDR(p)	Pu1E FDR(1-p)	Gata2N FDR(p)	Gata2N FDR(1-p)	Pu1N FDR(p)	Pu1N FDR(1-p)			Neutrophil cluster	Gata1MP FDR(p)	Gata1MP FDR(1-p)	Pu1MP FDR(p)	Pu1MP FDR(1-p)	Gata1E FDR(p)	Gata1E FDR(1-p)	Gata2E FDR(p)	Gata2E FDR(1-p)	Pu1E FDR(p)	Pu1E FDR(1-p)	Gata2N FDR(p)	Gata2N FDR(1-p)	Pu1N FDR(p)	Pu1N FDR(1-p)
1	0.913	0.9	0.97	0.61	0.988	0.24	0.979	0.775	0.956	0.762	0.98	0.34	0.947	0.72			1	0.733	0.994	0.999	0.03	0.942	0.732	0.979	0.36	0.996	0.12	1	0.015	0.998	0.06
2	0.913	0.9	0.97	0.61	0.988	0.407	0.988	0.36	0.977	0.58	0.98	0.866	0.96	0.6			2	0.683	0.994	0.821	0.998	0.942	0.864	0.979	0.65	0.464	0.986	1	0.19	0.66	0.992
3	0.542	0.995	0.12	0.995	0.988	0.678	0.687	0.998	0.309	1	0.18	0.988	0.3	1			3	0.928	0.963	0.999	0.626	0.757	0.97	0.806	0.999	0.464	0.986	1	0.351	0.66	0.992
4	0.542	0.995	0.97	0.771	0.988	0.315	0.979	0.729	0.956	0.655	0.552	0.988	0.951	0.72			4	0.447	0.994	0.158	0.998	0.498	0.97	0.686	0.999	0.336	0.986	0.218	0.999	0.545	0.992
5	0.728	0.995	0.97	0.525	0.988	0.678	0.979	0.642	0.956	0.655	0.98	0.426	0.96	0.6			5	0.447	0.994	0.81	0.998	0.75	0.97	0.806	0.999	0.996	0.795	0.776	0.999	0.895	0.992
6	0.542	0.995	0.97	0.825	0.988	0.828	0.979	0.879	0.956	0.655	0.9	0.942	0.86	0.879			6	0.468	0.994	0.576	0.998	0.498	0.97	0.477	0.999	0.464	0.986	0.776	0.999	0.66	0.992
7	0.542	0.995	0.745	0.995	0	1	0.42	0.998	0.603	1	0.98	0.524	0.96	0.6			7	0.36	0.994	0.547	0.998	0	1	0.045	0.999	0.336	0.986	0.015	0.999	0.643	0.992
8	0.542	0.995	0.908	0.967	0.37	1	0.979	0.793	0.633	1	0.98	0.715	0.86	0.879			8	0.938	0.696	0.999	0.378	0.942	0.732	0.979	0.36	0.996	0.12	1	0	0.991	0.87
9	0.542	0.995	0.596	0.995	0.988	0.426	0.687	0.998	0.956	0.9	0.297	0.988	0.497	1			9	0.972	0.696	0.999	0.255	0.942	0.732	0.979	0.33	0.996	0.225	1	0.083	0.998	0.384
10	0.27	0.995	0.908	0.825	0.988	0.678	0.979	0.793	0.603	1	0.297	0.988	0.86	0.879			10	0.447	0.994	0.576	0.998	0.568	0.97	0.477	0.999	0.336	0.986	0.776	0.999	0.396	0.992
11	0.542	0.995	0.674	0.995	0.715	1	0.979	0.879	0.603	1	0.9	0.942	0.58	1			11	0.492	0.994	0.718	0.998	0.757	0.97	0.979	0.768	0.464	0.986	0.892	0.999	0.66	0.992
12	0.848	0.995	0.12	0.995	0.529	1	0.687	0.998	0	1	0.297	0.988	0	1			12	0.928	0.963	0.882	0.998	0.942	0.933	0.806	0.999	0.336	0.986	1	0.705	0.66	0.992
13	0.913	0.9	0.908	0.825	0.988	0.315	0.979	0.55	0.956	0.655	0.98	0.413	0.696	1			13	0.492	0.994	0.06	0.998	0.498	0.97	0.03	0.999	0.336	0.986	0.015	0.999	0.15	0.992
14	0.848	0.995	0.674	0.995	0.37	1	0.643	0.998	0.309	1	0.297	0.988	0.86	0.879			14	0.447	0.994	0.576	0.998	0.529	0.97	0.623	0.999	0.464	0.986	0.413	0.999	0.545	0.992
15	0.913	0.9	0.908	0.825	0.988	0.63	0.979	0.55	0.956	0.903	0.98	0.56	0.947	0.879			15	0.646	0.994	0.158	0.998	0.656	0.97	0.806	0.999	0.355	0.986	1	0.838	0.475	0.992
16	0.54	0.995	0.585	0.995	0	1	0.105	0.998	0.06	1	0.297	0.988	0.26	1			16	0.21	0.994	0.158	0.998	0.498	0.97	0.24	0.999	0.336	0.986	0.015	0.999	0.33	0.992
17	0.917	0.9	0.908	0.825	0.988	0.315	0.979	0.775	0.956	0.9	0.9	0.942	0.86	0.879			17	0.938	0.696	0.866	0.998	0.498	0.97	0.496	0.999	0.464	0.986	1	0.796	0.761	0.992
18	0.542	0.995	0.908	0.825	0.988	0.63	0.979	0.775	0.956	0.776	0.98	0.437	0.947	0.72			18	0.492	0.994	0.999	0.851	0.942	0.732	0.979	0.65	0.996	0.12	1	0.82	0.998	0.18
19	0.54	0.995	0.585	0.995	0.715	1	0.6	0.998	0.27	1	0.496	0.988	0.497	1			19	0.928	0.963	0.576	0.998	0.924	0.97	0.806	0.999	0.336	0.986	0.18	0.999	0.33	0.992
20	0.848	0.995	0.908	0.825	0.715	1	0.382	0.998	0.956	0.655	0.98	0.524	0.951	0.72			20	0.938	0.81	0.547	0.998	0.498	0.97	0.477	0.999	0.464	0.986	0.776	0.999	0.545	0.992
21	0.15	0.995	0.3	0.995	0.075	1	0.06	0.998	0.27	1	0.18	0.988	0.26	1			21	0.447	0.994	0.576	0.998	0.568	0.97	0.2	0.999	0.336	0.986	0.015	0.999	0.545	0.992
22	0.728	0.995	0.345	0.995	0.529	1	0.687	0.998	0.276	1	0.297	0.988	0.497	1			22	0.938	0.696	0.999	0.27	0.942	0.775	0.979	0.33	0.996	0.372	1	0.083	0.998	0.3
23	0.606	0.995	0.908	0.967	0.988	0.63	0.979	0.775	0.956	0.655	0.98	0.34	0.86	0.879			23	0.856	0.994	0.999	0.626	0.942	0.732	0.979	0.645	0.932	0.986	1	0.409	0.895	0.992
24	0.971	0.6	0.97	0.525	0.988	0.315	0.979	0.729	0.977	0.58	0.98	0.34	0.947	0.72			24	0.447	0.994	0.39	0.998	0.498	0.97	0.477	0.999	0.464	0.986	0.464	0.999	0.615	0.992
25	0.542	0.995	0.608	0.995	0.075	1	0.36	0.998	0.755	1	0.297	0.988	0.58	1			25	0.828	0.994	0.999	0.27	0.942	0.864	0.979	0.576	0.932	0.986	1	0.19	0.998	0.384
26	0.971	0.6	0.908	0.825	0.988	0.407	0.979	0.775	0.956	0.762	0.98	0.437	0.947	0.72			26	0.492	0.994	0.858	0.998	0.18	1	0.59	0.999	0.717	0.986	0.949	0.99	0.66	0.992
27	0.728	0.995	0.97	0.61	0.988	0.647	0.979	0.642	0.956	0.655	0.98	0.524	0.947	0.72			27	0.18	0.994	0.576	0.998	0.668	0.97	0.477	0.999	0.336	0.986	0.072	0.999	0.545	0.992
28	0.542	0.995	0.674	0.995	0.988	0.407	0.979	0.793	0.956	0.903	0.898	0.988	0.86	0.879			28	0.574	0.994	0.384	0.998	0.498	0.97	0.477	0.999	0.336	0.986	0.218	0.999	0.15	0.992
29	0.848	0.995	0.97	0.61	0.988	0.24	0.979	0.793	0.981	0.57	0.98	0.524	0.947	0.791			29	0.938	0.696	0.514	0.998	0.942	0.864	0.806	0.999	0.464	0.986	0.464	0.999	0.643	0.992
30	0.913	0.9	0.908	0.825	0.637	1	0.979	0.879	0.956	0.655	0.297	0.988	0.706	1			30	0.492	0.994	0.821	0.998	0.942	0.864	0.979	0.65	0.932	0.986	1	0.553	0.66	0.992
