# Supplementary material for: Dynamic Analysis of Gene Expression and Genome-wide Transcription Factor Binding during Lineage Specification of Multipotent Progenitors
Source: Cell Stem Cell. 2013 Dec 5;13(6):754–68. doi: 10.1016/j.stem.2013.09.003 (PMC3878573; doi:10.1016/j.stem.2013.09.003)
Supplement: Table S3. GATA2 MP Peaks Subdivided by Motif Content Are Associated with Erythroid Gene Expression Clusters, Related to Figure 5 — Peaks bound by GATA2 in MP cells were subdivided according to their DNA motif content before enrichment analysis of the linked genes versus gene expression clusters derived by k-means clustering of the erythroid differentiation time course. FDRs of enrichments are given; FDRs of <0.05 are regarded as significant and are highlighted. [file mmc4.xlsx]

## Sheet: Gata2MP_Split_on_MOTIF_Enriched
	Denotes enrichment of an IP within a cluster; FDR(p) <0.05
	Denotes depletion of an IP within a cluster; FDR(1-p) <0.05
Erythroid cluster	WGATAR FDR(p)	WGATAR FDR(1-p)	WGATN3ATCW FDR(p)	WGATN3ATCW FDR(1-p)	WGATN2TTATCW FDR(p)	WGATN2TTATCW FDR(1-p)	WGATN3AATCW FDR(p)	WGATN3AATCW FDR(1-p)	WGATN4WGAT FDR(p)	WGATN4WGAT FDR(1-p)	WGATN5WGAT FDR(p)	WGATN5WGAT FDR(1-p)	WGATN4GATA FDR(p)	WGATN4GATA FDR(1-p)	TGASTCA FDR(p)	TGASTCA FDR(1-p)	RCCACAG FDR(p)	RCCACAG FDR(1-p)	CAGCCA FDR(p)	CAGCCA FDR(1-p)	GGAAGTG FDR(p)	GGAAGTG FDR(1-p)	AAAGAGGAAGTG FDR(p)	AAAGAGGAAGTG FDR(1-p)	CAGGAAG FDR(p)	CAGGAAG FDR(1-p)	CACGTGAC FDR(p)	CACGTGAC FDR(1-p)	SWGN8GAKAR FDR(p)	SWGN8GAKAR FDR(1-p)	SCGCNNSCGC FDR(p)	SCGCNNSCGC FDR(1-p)	CCGGAAGY FDR(p)	CCGGAAGY FDR(1-p)	CWGCWGC FDR(p)	CWGCWGC FDR(1-p)	CANNTGNWGATAR FDR(p)	CANNTGNWGATAR FDR(1-p)	WGATAASA FDR(p)	WGATAASA FDR(1-p)	All Palins FDR(p)	All Palins FDR(1-p)	All DirReps FDR(p)	All DirReps FDR(1-p)
E1	0.968	0.63	0.737	0.96	0.78	0.989	0.945	0.754	0.7	0.957	0.519	0.99	0.485	0.986	0.741	0.978	0.976	0.892	0.876	0.954	0.582	0.973	0.084	1	0.736	1	0.487	0.992	0.964	0.727	0.378	0.996	0.29	0.999	0.829	0.985	0.681	0.991	0.957	0.95	0.803	0.935	0.858	0.949
E2	0.939	0.816	0.645	0.96	0.483	0.989	0.945	0.754	0.871	0.951	0.36	0.99	0.387	0.986	0.54	0.978	0.917	0.892	0.886	0.954	0.783	0.973	0.084	1	0.894	0.89	0.487	0.992	0.987	0.39	0.578	0.996	0.29	0.999	0.972	0.84	0.819	0.991	0.51	0.95	0.63	0.999	0.937	0.949
E3	0.655	0.981	0.645	0.96	0.702	0.989	0.03	0.998	0.7	0.951	0.519	0.99	0.387	0.986	0.741	0.978	0.866	0.96	0.501	0.973	0.914	0.973	0.084	1	0.894	0.902	0.36	0.992	0.81	0.976	0.378	0.996	0.29	0.999	0.42	0.985	0.474	0.991	0.793	0.95	0.63	0.999	0.583	0.978
E4	0.858	0.981	0.645	0.96	0.3	0.989	0.437	0.998	0.7	0.951	0.484	0.99	0.387	0.986	0.39	1	0.514	1	0.45	0.973	0.582	0.973	0.084	1	0.42	1	0.464	0.992	0.42	0.976	0.562	0.996	0.29	0.999	0.762	0.985	0.681	0.991	0.783	0.95	0.66	0.999	0.725	0.949
E5	0.939	0.816	0.645	0.96	0.705	0.989	0.843	0.998	0.7	0.951	0.484	0.99	0.609	0.986	0.54	0.978	0.976	0.892	0.824	0.954	0.582	0.973	0.084	1	0.894	0.902	0.36	0.992	0.832	0.976	0.562	0.996	0.29	0.999	0.762	0.985	0.819	0.991	0.768	0.95	0.803	0.935	0.858	0.949
E6	0.711	0.981	0.782	0.96	0.306	0.989	0.529	0.998	0.7	0.951	0.519	0.99	0.35	0.986	0.582	0.978	0.514	1	0.565	0.973	0.573	0.973	0.084	1	0.663	1	0.487	0.992	0.81	0.976	0.587	0.996	0.29	0.999	0.609	0.985	0.823	0.991	0.75	0.95	0.66	0.999	0.725	0.949
E7	0.804	0.981	0.884	0.96	0.723	0.989	0.694	0.998	0.7	0.951	0.788	0.99	0.71	0.986	0.582	0.978	0.866	0.892	0.825	0.954	0.673	0.973	0.14	1	0.736	1	0.24	0.992	0.42	0.976	0.594	0.996	0.29	0.999	0.762	0.985	0.681	0.991	0.954	0.95	0.961	0.81	0.843	0.949
E8	0.655	0.981	0.737	0.96	0.773	0.989	0.437	0.998	0.942	0.951	0.266	0.99	0.485	0.986	0.54	0.981	0.866	0.892	0.876	0.954	0.573	0.973	0.084	1	0.894	0.99	0.487	0.992	0.964	0.732	0.378	0.996	0.29	0.999	0.829	0.985	0.681	0.991	0.75	0.95	0.803	0.935	0.725	0.949
E9	0.52	0.981	0.54	0.976	0.77	0.989	0.97	0.675	0.7	0.951	0.519	0.99	0.485	0.986	0.582	0.978	0.607	1	0.501	0.973	0.582	0.973	0.123	1	0.64	1	0.36	0.992	0.585	0.976	0.378	0.996	0.29	0.999	0.42	0.985	0.681	0.991	0.75	0.95	0.63	0.999	0.937	0.949
E10	0.655	0.981	0.435	0.976	0.551	0.989	0.03	0.998	0.7	0.951	0.484	0.99	0.387	0.986	0.54	0.978	0.51	1	0.597	0.973	0.84	0.973	0.115	1	0.64	1	0.464	0.992	0.42	0.976	0.562	0.996	0.377	0.999	0.66	0.985	0.165	0.991	0.51	0.95	0.22	0.999	0.53	0.983
E11	0.655	0.981	0.645	0.96	0.483	0.989	0.843	0.998	0.7	0.951	0.23	0.99	0.387	0.986	0.582	0.978	0.715	1	0.501	0.973	0.582	0.973	0.084	1	0.894	0.902	0.464	0.992	0.42	0.976	0.378	0.996	0.29	0.999	0.829	0.985	0.819	0.991	0.51	0.95	0.715	0.999	0.858	0.949
E12	0.52	0.981	0.645	0.96	0.225	0.989	0.709	0.998	0.7	0.957	0.266	0.99	0.35	0.986	0.555	0.978	0.1	1	0.823	0.973	0.573	0.973	0.084	1	0.09	1	0.472	0.992	0.81	0.976	0.562	0.996	0.03	0.999	0.45	0.985	0.787	0.991	0.75	0.95	0.22	0.999	0.725	0.949
E13	0.968	0.63	0.663	0.96	0.702	0.989	0.473	0.998	0.7	0.951	0.519	0.99	0.777	0.986	0.582	0.978	0.715	1	0.858	0.954	0.573	0.973	0.084	1	0.894	0.89	0.487	0.992	0.964	0.7	0.578	0.996	0.29	0.999	0.829	0.985	0.919	0.991	0.793	0.95	0.803	0.935	0.725	0.949
E14	0.829	0.981	0.645	0.96	0.693	0.989	0.532	0.998	0.835	0.951	0.503	0.99	0.48	0.986	0.582	0.978	0.917	0.892	0.824	0.954	0.573	0.973	0.115	1	0.894	0.902	0.642	0.992	0.81	0.976	0.741	0.996	0.29	0.999	0.829	0.985	0.681	0.991	0.744	0.95	0.803	0.999	0.789	0.949
E15	0.939	0.63	0.663	0.96	0.725	0.989	0.458	0.998	0.871	0.951	0.266	0.99	0.641	0.986	0.636	0.978	0.866	0.892	0.825	0.954	0.582	0.973	0.084	1	0.894	0.89	0.472	0.992	0.81	0.976	0.562	0.996	0.29	0.999	0.829	0.985	0.681	0.991	0.783	0.95	0.803	0.935	0.725	0.949
E16	0.52	0.981	0.737	0.96	0.225	0.989	0.97	0.675	0.4	0.986	0.18	0.99	0.39	0.986	0.741	0.978	0.514	1	0.565	0.973	0.573	0.979	0.115	1	0.64	1	0.464	0.992	0.81	0.976	0.378	0.996	0.29	0.999	0.762	0.985	0.67	0.991	0.54	0.95	0.66	0.999	0.725	0.978
E17	0.52	0.981	0.645	0.96	0.483	0.989	0.437	0.998	0.225	0.986	0.503	0.99	0.895	0.986	0.555	0.978	0.09	1	0.565	0.973	0.783	0.973	0.123	1	0.894	0.902	0.642	0.992	0.42	0.976	0.562	0.996	0.24	0.999	0.829	0.985	0.681	0.991	0.793	0.95	0.715	0.999	0.48	0.984
E18	0.939	0.63	0.78	0.96	0.705	0.989	0.22	0.998	0.7	0.951	0.519	0.99	0.777	0.986	0.582	0.978	0.866	0.892	0.824	0.954	0.582	0.973	0.084	1	0.66	1	0.36	0.992	0.437	0.976	0.425	0.996	0.29	0.999	0.66	0.985	0.165	0.991	0.793	0.95	0.88	0.935	0.583	0.978
E19	0.52	0.981	0.435	0.976	0.27	0.989	0.843	0.998	0.7	0.951	0.484	0.99	0.35	0.986	0	1	0.715	1	0.876	0.954	0.573	0.973	0.084	1	0.64	1	0.464	0.992	0.85	0.976	0.562	0.996	0.29	0.999	0.762	0.985	0.819	0.991	0.768	0.95	0.03	0.999	0.858	0.949
E20	0.655	0.981	0.737	0.96	0.702	0.989	0.945	0.754	0.225	0.986	0.18	0.99	0.485	0.986	0.741	0.978	0.886	0.892	0.825	0.954	0.573	0.973	0.084	1	0	1	0.36	0.992	0.892	0.976	0.378	0.996	0.29	0.999	0.42	0.985	0.474	0.991	0.75	0.95	0.803	0.935	0.583	0.978
E21	0.3	0.99	0.645	0.96	0.483	0.989	0.709	0.998	0.7	0.986	0.519	0.99	0.485	0.986	0.54	0.978	0	1	0.45	0.973	0.3	0.99	0.089	1	0.39	1	0.487	0.992	0.42	0.976	0.578	0.996	0.29	0.999	0.42	0.985	0.819	0.991	0.54	0.95	0.715	0.999	0.725	0.949
E22	0.858	0.981	0.645	0.96	0.773	0.989	0.529	0.998	0.4	0.986	0.266	0.99	0.71	0.986	0.555	0.978	0.917	0.892	0.876	0.954	0.758	0.973	0.084	1	0.894	0.902	0.487	0.992	0.768	0.976	0.578	0.996	0.29	0.999	0.42	0.985	0.681	0.991	0.51	0.95	0.803	0.935	0.53	0.983
E23	0.939	0.63	0.801	0.96	0.826	0.989	0.736	0.998	0.976	0.72	0.519	0.99	0.778	0.986	0.582	0.978	0.991	0.27	0.823	0.973	0.582	0.973	0.084	1	0.42	1	0.36	0.992	0.81	0.976	0.475	0.996	0.298	0.999	0.885	0.985	0.819	0.991	0.804	0.95	0.961	0.81	0.956	0.949
E24	0.868	0.981	0.663	0.96	0.826	0.989	0.843	0.998	0.7	0.951	0.519	0.99	0.485	0.986	0.54	0.978	0.866	0.892	0.824	0.954	0.783	0.973	0.084	1	0.894	0.89	0.36	0.992	0.964	0.7	0.578	0.996	0.29	0.999	0.762	0.985	0.919	0.991	0.54	0.95	0.803	0.935	0.868	0.949
E25	0.604	0.981	0.645	0.968	0.705	0.989	0.736	0.998	0.7	0.951	0.36	0.99	0.778	0.986	0.582	0.978	0.715	1	0.501	0.973	0.573	0.979	0	1	0.921	0.89	0.49	0.992	0.768	0.976	0.587	0.996	0.29	0.999	0.66	0.985	0.474	0.991	0.51	0.95	0.776	0.999	0.725	0.949
E26	0.939	0.938	0.645	0.968	0.727	0.989	0.945	0.754	0.4	0.986	0.71	0.99	0.613	0.986	0.75	0.978	0.991	0.44	0.876	0.954	0.783	0.973	0.139	1	0.894	0.902	0.472	0.992	0.892	0.976	0.578	0.996	0.432	0.999	0.972	0.84	0.823	0.991	0.54	0.95	0.715	0.999	0.725	0.949
E27	0.939	0.63	0.664	0.96	0.702	0.989	0.945	0.754	0.4	0.986	0.36	0.99	0.485	0.986	0.747	0.978	0.866	0.892	0.974	0.78	0.783	0.973	0.084	1	0.823	1	0.487	0.992	0.81	0.976	0.578	0.996	0.29	0.999	0.829	0.985	0.681	0.991	0.768	0.95	0.803	0.935	0.725	0.949
E28	0.939	0.63	0.737	0.96	0.702	0.989	0.42	0.998	0.7	0.951	0.266	0.99	0.387	0.986	0.582	0.978	0.991	0.44	0.824	0.954	0.582	0.973	0.115	1	0.894	0.902	0.624	0.992	0.832	0.976	0.378	0.996	0.377	0.999	0.829	0.985	0.681	0.991	0.793	0.95	0.776	0.999	0.583	0.978
E29	0.939	0.63	0.645	0.96	0.902	0.989	0.736	0.998	0.84	0.951	0.484	0.99	0.869	0.986	0.54	0.978	0.607	1	0.501	0.973	0.914	0.973	0.115	1	0.894	0.902	0.36	0.992	0.81	0.976	0.12	0.996	0.377	0.999	0.762	0.985	0.819	0.991	0.768	0.95	0.803	0.935	0.858	0.949
E30	0.655	0.981	0.737	0.96	0.483	0.989	0.678	0.998	0.7	0.957	0.519	0.99	0.485	0.986	0.582	0.978	0.866	0.985	0.565	0.973	0.573	0.973	0.084	1	0.942	0.89	0.36	0.992	0.832	0.976	0.378	0.996	0.29	0.999	0.829	0.985	0.819	0.991	0.75	0.95	0.803	0.981	0.725	0.949
