# Supplementary material for: Dynamic Analysis of Gene Expression and Genome-wide Transcription Factor Binding during Lineage Specification of Multipotent Progenitors
Source: Cell Stem Cell. 2013 Dec 5;13(6):754–68. doi: 10.1016/j.stem.2013.09.003 (PMC3878573; doi:10.1016/j.stem.2013.09.003)
Supplement: Table S4. GATA2 MP Peaks Subdivided by Motif Content Are Associated with Neutrophil Gene Expression Clusters, Related to Figure 5 — Peaks bound by GATA2 in MP cells were subdivided according to their DNA motif content before enrichment analysis of the linked genes versus gene expression clusters derived by k-means clustering of the neutrophil differentiation time course. FDRs of enrichments are given; FDRs of <0.05 are regarded as significant and are highlighted. [file mmc5.xlsx]

## Sheet: Gata2MP_Split_on_MOTIF_Enriched
	Denotes enrichment of an IP within a cluster; FDR(p) <0.05
	Denotes depletion of an IP within a cluster; FDR(1-p) <0.05
Neutrophil cluster	WGATAR FDR(p)	WGATAR FDR(1-p)	WGATN3ATCW FDR(p)	WGATN3ATCW FDR(1-p)	WGATN2TTATCW FDR(p)	WGATN2TTATCW FDR(1-p)	WGATN3AATCW FDR(p)	WGATN3AATCW FDR(1-p)	WGATN4WGAT FDR(p)	WGATN4WGAT FDR(1-p)	WGATN5WGAT FDR(p)	WGATN5WGAT FDR(1-p)	WGATN4GATA FDR(p)	WGATN4GATA FDR(1-p)	TGASTCA FDR(p)	TGASTCA FDR(1-p)	RCCACAG FDR(p)	RCCACAG FDR(1-p)	CAGCCA FDR(p)	CAGCCA FDR(1-p)	GGAAGTG FDR(p)	GGAAGTG FDR(1-p)	AAAGAGGAAGTG FDR(p)	AAAGAGGAAGTG FDR(1-p)	CAGGAAG FDR(p)	CAGGAAG FDR(1-p)	CACGTGAC FDR(p)	CACGTGAC FDR(1-p)	SWGN8GAKAR FDR(p)	SWGN8GAKAR FDR(1-p)	SCGCNNSCGC FDR(p)	SCGCNNSCGC FDR(1-p)	CCGGAAGY FDR(p)	CCGGAAGY FDR(1-p)	CWGCWGC FDR(p)	CWGCWGC FDR(1-p)	CANNTGNWGATAR FDR(p)	CANNTGNWGATAR FDR(1-p)	WGATAASA FDR(p)	WGATAASA FDR(1-p)	All Palins FDR(p)	All Palins FDR(1-p)	All DirReps FDR(p)	All DirReps FDR(1-p)
N1	0.998	0.63	0.741	0.96	0.806	0.989	0.802	0.754	0.938	0.957	0.718	0.99	0.864	0.986	0.702	0.978	0.978	0.892	0.957	0.954	0.891	0.973	0.216	1	0.99	1	0.874	0.992	0.994	0.727	0.497	0.996	0.462	0.999	0.883	0.985	0.913	0.991	0.94	0.95	0.956	0.935	0.973	0.949
N2	0.921	0.816	0.631	0.96	0.469	0.989	0.647	0.754	0.671	0.951	0.326	0.99	0.485	0.986	0.455	0.978	0.812	0.892	0.783	0.954	0.494	0.973	0.135	1	0.804	0.89	0.338	0.992	0.758	0.39	0.377	0.996	0.205	0.999	0.789	0.84	0.6	0.991	0.84	0.95	0.86	0.999	0.93	0.949
N3	0.998	0.981	0.631	0.96	0.816	0.989	0.802	0.998	0.671	0.951	0.326	0.99	0.548	0.986	0.3	0.978	0.978	0.96	0.869	0.973	0.493	0.973	0.138	1	0.99	0.902	0.338	0.992	0.994	0.976	0.437	0.996	0.273	0.999	0.883	0.985	0.913	0.991	0.832	0.95	0.897	0.999	0.93	0.978
N4	0.067	0.981	0.36	0.96	0.192	0.989	0.647	0.998	0.27	0.951	0.326	0.99	0.548	0.986	0.3	1	0.663	1	0.537	0.973	0.494	0.973	0.139	1	0.15	1	0.638	0.992	0.22	0.976	0.437	0.996	0.277	0.999	0	0.985	0.285	0.991	0.69	0.95	0.312	0.999	0.33	0.949
N5	0.62	0.816	0.741	0.96	0.192	0.989	0.42	0.998	0.445	0.951	0.326	0.99	0.24	0.986	0.22	0.978	0	0.892	0.752	0.954	0.493	0.973	0.138	1	0.21	0.902	0.623	0.992	0.638	0.976	0.437	0.996	0.252	0.999	0.883	0.985	0.198	0.991	0.84	0.95	0.39	0.935	0.318	0.949
N6	0.873	0.981	0.631	0.96	0.846	0.989	0.345	0.998	0.812	0.951	0.24	0.99	0.825	0.986	0.444	0.978	0.812	1	0.869	0.973	0.493	0.973	0.139	1	0.08	1	0.704	0.992	0.397	0.976	0.497	0.996	0.308	0.999	0.45	0.985	0.285	0.991	0.707	0.95	0.956	0.999	0.318	0.949
N7	0	0.981	0.631	0.96	0.455	0.989	0.42	0.998	0.27	0.951	0.674	0.99	0.18	0.986	0.225	0.978	0	0.892	0.537	0.954	0.494	0.973	0.139	1	0.112	1	0.686	0.992	0.333	0.976	0.497	0.996	0.303	0.999	0.633	0.985	0.6	0.991	0.707	0.95	0.39	0.81	0.423	0.949
N8	0.998	0.981	0.908	0.96	0.846	0.989	0.802	0.998	0.865	0.951	0.833	0.99	0.81	0.986	0.778	0.981	0.993	0.892	0.869	0.954	0.891	0.973	0.185	1	0.99	0.99	0.638	0.992	0.997	0.732	0.437	0.996	0.399	0.999	0.998	0.985	0.913	0.991	0.84	0.95	0.972	0.935	0.973	0.949
N9	0.998	0.981	0.741	0.976	0.846	0.989	0.858	0.675	0.833	0.951	0.674	0.99	0.727	0.986	0.926	0.978	0.993	1	0.783	0.973	0.702	0.973	0.12	1	0.99	1	0.338	0.992	0.994	0.976	0.29	0.996	0.14	0.999	0.987	0.985	0.913	0.991	0.873	0.95	0.956	0.999	0.973	0.949
N10	0.873	0.981	0.821	0.976	0.816	0.989	0.573	0.998	0.671	0.951	0.326	0.99	0.745	0.986	0.702	0.978	0.993	1	0.537	0.973	0.665	0.973	0.138	1	0.99	1	0.638	0.992	0.803	0.976	0.36	0.996	0.14	0.999	0.766	0.985	0.737	0.991	0.84	0.95	0.972	0.999	0.446	0.983
N11	0.873	0.981	0.741	0.96	0.806	0.989	0.802	0.998	0.75	0.951	0.56	0.99	0.462	0.986	0.681	0.978	0.812	1	0.789	0.973	0.493	0.973	0.138	1	0.858	0.902	0.623	0.992	0.397	0.976	0.437	0.996	0.252	0.999	0.678	0.985	0.6	0.991	0.832	0.95	0.897	0.999	0.973	0.949
N12	0.998	0.981	0.24	0.96	0.336	0.989	0.802	0.998	0.671	0.957	0.326	0.99	0.18	0.986	0.681	0.978	0.611	1	0.783	0.973	0.715	0.973	0.138	1	0.08	1	0.24	0.992	0.318	0.976	0.29	0.996	0.252	0.999	0.968	0.985	0.828	0.991	0.861	0.95	0.08	0.999	0.957	0.949
N13	0	0.63	0.631	0.96	0.806	0.989	0.42	0.998	0.27	0.951	0.516	0.99	0.716	0.986	0.681	0.978	0.486	1	0.783	0.954	0.494	0.973	0.14	1	0.99	0.89	0.06	0.992	0.994	0.7	0.524	0.996	0.205	0.999	0.498	0.985	0.12	0.991	0.075	0.95	0.897	0.935	0.318	0.949
N14	0.791	0.981	0.631	0.96	0.336	0.989	0.802	0.998	0.27	0.951	0.326	0.99	0.548	0.986	0.345	0.978	0.947	0.892	0.752	0.954	0.494	0.973	0.139	1	0.187	0.902	0.342	0.992	0.544	0.976	0.377	0.996	0.275	0.999	0.45	0.985	0.913	0.991	0.832	0.95	0.39	0.999	0.446	0.949
N15	0.873	0.63	0.83	0.96	0.653	0.989	0.858	0.998	0.27	0.951	0.326	0.99	0.462	0.986	0.612	0.978	0.812	0.892	0.752	0.954	0.493	0.973	0.158	1	0.15	0.89	0.06	0.992	0.318	0.976	0.437	0.996	0.362	0.999	0.497	0.985	0.198	0.991	0.84	0.95	0.897	0.935	0.461	0.949
N16	0.06	0.981	0.631	0.96	0.308	0.989	0.647	0.675	0.445	0.986	0.767	0.99	0.245	0.986	0.612	0.978	0.189	1	0	0.973	0.493	0.979	0.158	1	0.15	1	0.739	0.992	0.318	0.976	0.36	0.996	0.362	0.999	0.678	0.985	0.911	0.991	0.707	0.95	0.39	0.999	0.508	0.978
N17	0.873	0.981	0.631	0.96	0.12	0.989	0.802	0.998	0.812	0.986	0.718	0.99	0.716	0.986	0.831	0.978	0.486	1	0.869	0.973	0.857	0.973	0.139	1	0.99	0.902	0.704	0.992	0.994	0.976	0.437	0.996	0.339	0.999	0.741	0.985	0.913	0.991	0.84	0.95	0.39	0.999	0.973	0.984
N18	0.873	0.63	0.631	0.96	0.816	0.989	0.802	0.998	0.445	0.951	0.326	0.99	0.462	0.986	0.886	0.978	0.739	0.892	0.802	0.954	0.494	0.973	0.159	1	0.522	1	0.739	0.992	0.994	0.976	0.611	0.996	0.362	0.999	0.45	0.985	0.664	0.991	0.84	0.95	0.86	0.935	0.446	0.978
N19	0.28	0.981	0.24	0.976	0.846	0.989	0.42	0.998	0.812	0.951	0.18	0.99	0.568	0.986	0.06	1	0.947	1	0.537	0.954	0.494	0.973	0.12	1	0.858	1	0.338	0.992	0.22	0.976	0.394	0.996	0.252	0.999	0.883	0.985	0.432	0.991	0	0.95	0.39	0.999	0.326	0.949
N20	0.62	0.981	0.631	0.96	0.455	0.989	0.42	0.754	0.75	0.986	0.56	0.99	0.727	0.986	0.681	0.978	0.27	0.892	0.537	0.954	0.493	0.973	0	1	0.587	1	0.338	0.992	0.678	0.976	0.437	0.996	0.252	0.999	0.766	0.985	0.198	0.991	0.84	0.95	0.82	0.935	0.587	0.978
N21	0.791	0.99	0.15	0.96	0.06	0.989	0.802	0.998	0.27	0.986	0.521	0.99	0.18	0.986	0.345	0.978	0	1	0.537	0.973	0.494	0.99	0.138	1	0.385	1	0.623	0.992	0.758	0.976	0.437	0.996	0.252	0.999	0.698	0.985	0.828	0.991	0.69	0.95	0.08	0.999	0.446	0.949
N22	0.998	0.981	0.741	0.96	0.816	0.989	0.802	0.998	0.938	0.986	0.767	0.99	0.745	0.986	0.702	0.978	0.978	0.892	0.802	0.954	0.493	0.973	0.158	1	0.99	0.902	0.739	0.992	0.994	0.976	0.437	0.996	0.362	0.999	0.698	0.985	0.913	0.991	0.84	0.95	0.956	0.935	0.973	0.983
N23	0.998	0.63	0.631	0.96	0.846	0.989	0.815	0.998	0.833	0.72	0.326	0.99	0.841	0.986	0.681	0.978	0.942	0.27	0.869	0.973	0.502	0.973	0.139	1	0.99	1	0.704	0.992	0.707	0.976	0.29	0.996	0.205	0.999	0.754	0.985	0.913	0.991	0.84	0.95	0.956	0.81	0.973	0.949
N24	0.873	0.981	0.631	0.96	0.28	0.989	0.345	0.998	0.771	0.951	0.56	0.99	0.24	0.986	0.444	0.978	0.105	0.892	0.537	0.954	0.493	0.973	0.138	1	0.338	0.89	0.623	0.992	0.318	0.7	0.437	0.996	0.252	0.999	0.45	0.985	0.198	0.991	0.832	0.95	0.39	0.935	0.461	0.949
N25	0.998	0.981	0.631	0.968	0.12	0.989	0.813	0.998	0.865	0.951	0.56	0.99	0.462	0.986	0.06	0.978	0.947	1	0.802	0.973	0.857	0.979	0.138	1	0.99	0.89	0.623	0.992	0.994	0.976	0.437	0.996	0.252	0.999	0.789	0.985	0.913	0.991	0.832	0.95	0.496	0.999	0.973	0.949
N26	0.873	0.938	0.821	0.968	0.592	0.989	0.802	0.754	0.812	0.986	0.631	0.99	0.745	0.986	0.702	0.978	0.108	0.44	0.783	0.954	0.494	0.973	0.138	1	0.06	0.902	0.638	0.992	0.318	0.976	0.437	0.996	0.273	0.999	0.497	0.84	0.285	0.991	0.832	0.95	0.956	0.999	0.973	0.949
N27	0.28	0.63	0.24	0.96	0.609	0.989	0.802	0.754	0.27	0.986	0.48	0.99	0.462	0.986	0.681	0.978	0.812	0.892	0.537	0.78	0.702	0.973	0.176	1	0.15	1	0.338	0.992	0.27	0.976	0.437	0.996	0.441	0.999	0.497	0.985	0.343	0.991	0.707	0.95	0.312	0.935	0.446	0.949
N28	0.62	0.63	0.631	0.96	0.469	0.989	0.42	0.998	0.27	0.951	0.56	0.99	0.462	0.986	0.702	0.978	0.189	0.44	0.783	0.954	0.493	0.973	0.138	1	0.858	0.902	0.63	0.992	0.318	0.976	0.437	0.996	0.255	0.999	0.45	0.985	0.6	0.991	0.707	0.95	0.523	0.999	0.318	0.978
N29	0.998	0.63	0.15	0.96	0.308	0.989	0.06	0.998	0.812	0.951	0.326	0.99	0.577	0.986	0.612	0.978	0.739	1	0.752	0.973	0.493	0.973	0.16	1	0.858	0.902	0.24	0.992	0.18	0.976	0.437	0.996	0.21	0.999	0.968	0.985	0.515	0.991	0.84	0.95	0.08	0.935	0.318	0.949
N30	0.998	0.981	0.631	0.96	0.592	0.989	0.18	0.998	0.445	0.957	0.326	0.99	0.748	0.986	0.595	0.978	0.978	0.985	0.783	0.973	0.493	0.973	0.138	1	0.858	0.89	0.338	0.992	0.474	0.976	0.437	0.996	0.14	0.999	0.968	0.985	0.515	0.991	0.84	0.95	0.821	0.981	0.326	0.949
