# Supplementary material for: Dynamic Analysis of Gene Expression and Genome-wide Transcription Factor Binding during Lineage Specification of Multipotent Progenitors
Source: Cell Stem Cell. 2013 Dec 5;13(6):754–68. doi: 10.1016/j.stem.2013.09.003 (PMC3878573; doi:10.1016/j.stem.2013.09.003)
Supplement: Table S5. Enrichments of ChIP-Seq Target Genes within Primary Cell Gene Expression Clusters, Related to Figure 5 — False discovery rates are given for enrichments of target genes identified in each ChIP-seq experiment within gene expression clusters derived by k-means clustering of primary cell expression data. FDRs of <0.05 are regarded as significant and are highlighted in red, and significantly depleted clusters are in green. [file mmc6.xlsx]

## Sheet: Sheet1
	Denotes enrichment of an IP within a cluster; FDR(p) <0.05
	Denotes depletion of an IP within a cluster; FDR(1-p) <0.05
	Enrichment	Depletion	Enrichment	Depletion	Enrichment	Depletion	Enrichment	Depletion	Enrichment	Depletion	Enrichment	Depletion	Enrichment	Depletion	Enrichment	Depletion
Primary cluster	Gata1MP FDR(p)	Gata1MP FDR(1-p)	Gata2MP FDR(p)	Gata2MP FDR(1-p)	Pu1MP FDR(p)	Pu1MP FDR(1-p)	Gata1E FDR(p)	Gata1E FDR(1-p)	Gata2E FDR(p)	Gata2E FDR(1-p)	Pu1E FDR(p)	Pu1E FDR(1-p)	Gata2N FDR(p)	Gata2N FDR(1-p)	Pu1N FDR(p)	Pu1N FDR(1-p)
1	1	1	1	1	0.9075	1	1	0	1	0.375	1	1	1	1	1	1
2	1	1	1	1	1	0.3	0	1	0.045	1	1	1	0.27	1	1	0.105
3	1	0.605	1	1	1	1	0.01375	1	1	1	1	1	1	1	1	1
4	1	1	1	1	1	1	1	0.7425	1	1	1	1	1	1	1	1
5	1	1	1	1	1	1	0.025	1	1	1	1	1	1	1	1	1
6	1	0.495	1	1	1	1	0.57	1	1	1	1	1	1	1	1	1
7	1	0.61875	1	1	0.705	1	1	0	1	0.78375	1	1	1	1	0.1375	1
8	1	0.605	1	1	1	1	1	0	1	1	1	1	1	1	0.03	1
9	1	1	1	1	1	1	0.57	1	1	1	1	1	1	1	1	1
10	0.59125	1	1	1	1	1	0.045	1	0.59125	1	1	1	1	1	1	0.165
11	1	1	1	1	1	1	0.66	1	1	1	1	1	1	1	1	1
12	0.03	1	0.435	1	1	1	1	1	1	1	1	1	0.4125	1	1	0.165
